# Supplementary material for: Metagenomics and Other Omics Approaches to Bacterial Communities and Antimicrobial Resistance Assessment in Aquacultures
Source: Antibiotics (Basel). 2021 Jun 28;10(7):787. doi: 10.3390/antibiotics10070787 (PMC8300701; doi:10.3390/antibiotics10070787)
Supplement: Supplementary file 1 [file antibiotics-10-00787-s001.zip]

Archive with 1 entries (1 files):
- antibiotics-1225118 Supplementary File.pdf
